# Supplementary material for: FEN1 Blockade for Platinum Chemo-Sensitization and Synthetic Lethality in Epithelial Ovarian Cancers
Source: Cancers (Basel). 2021 Apr 14;13(8):1866. doi: 10.3390/cancers13081866 (PMC8070745; doi:10.3390/cancers13081866)
Supplement: Supplementary file 1 [file cancers-13-01866-s001.zip]

Archive with 2 entries (2 files):
- cancers-1131740_supp.pdf
- Uncropped WB Figures.pdf
